# Supplementary material for: Genetic Diversity and Signatures of Selection in the Roughskin Sculpin (Trachidermus fasciatus) Revealed by Whole Genome Sequencing
Source: Biology (Basel). 2023 Nov 13;12(11):1427. doi: 10.3390/biology12111427 (PMC10669622; doi:10.3390/biology12111427)
Supplement: Supplementary file 1 [file biology-12-01427-s001.zip]

Archive with 1 entries (1 files):
- biology-2655283-supplementary.xlsx
