# Supplementary material for: Genetic Diversity and Signatures of Selection in the Roughskin Sculpin (Trachidermus fasciatus) Revealed by Whole Genome Sequencing
Source: Biology (Basel). 2023 Nov 13;12(11):1427. doi: 10.3390/biology12111427 (PMC10669622; doi:10.3390/biology12111427)
Supplement: Supplementary file 1 [file biology-12-01427-s001.zip › biology-2655283-supplementary.xlsx]

## Sheet: Sheet1
Table S1 The morphometric parameters data of different populations
Populations	Indexs	Maximum	Minimum	Mean	Standard Error
QingHuangDao	Weight	65	13.2	30.6578	10.3992
	Toltle Length	18.3833	12.0395	14.7074	1.34691
	Body Length	15.641	9.1889	12.3424	1.22602
	Body Height	3.55128	1.94448	2.60139	0.297659
TianJin	Weight	65.2	19.3	40.4641	9.84001
	Toltle Length	18.6393	13.0377	15.6795	1.32502
	Body Length	16.6053	11.1864	13.4765	1.18354
	Body Height	3.4278	2.0396	2.75676	0.331276
ShanDong	Weight	47.3	16.7	30.4703	7.20975
	Toltle Length	16.0714	11.64	13.861	1.05107
	Body Length	13.9351	9.73526	11.8871	0.918859
	Body Height	2.79545	1.58537	2.15509	0.241098
